# Supplementary material for: Molecular Characterization of Advanced-Stage Melanomas in Clinical Practice Using a Laboratory-Developed Next-Generation Sequencing Panel
Source: Diagnostics (Basel). 2024 Apr 11;14(8):800. doi: 10.3390/diagnostics14080800 (PMC11048853; doi:10.3390/diagnostics14080800)
Supplement: Supplementary file 1 [file diagnostics-14-00800-s001.zip › Supplementary Table S1.xlsx]

## Sheet: Foglio1
Total cases	260
Total of evaluable cases	257
Gene	Observed Mutations	%
TERT	154	59.9
BRAF	113	44
NRAS	76	29.2
TP53	28	10.9
IDH1	7	2.7
KIT	7	2.7
CTNNB1	6	2.3
HRAS	3	1.2
EIF1AX	2	0.8
RET	1	0.4
GNAS	1	0.4
MED12	1	0.4
MET	1	0.4
PDGFRA	1	0.4
SMAD4	1	0.4
WT	26	10.1
NE	3	1.2
BRAF		Exon	Cases Mutated	%	ACMG
V600E	c.1799T>A	15	82	72.6	P
V600K	c.1798_1799delinsAA	15	21	18.6	P
V600R	c.1798_1799delinsAG	15	3	2.7	P
K601E	c.1801A>G	15	1	0.9	LP
G466E	c.1397G>A	11	2	1.8	LP
S467L	c.1400C>T	11	3	2.7	P
G469A	c.1406G>C	11	1	0.9	P
TOT			113	100
TERT		Exon	Cases Mutated	%	ACMG
/	c.-124C>T	Promoter region	66	42.9	P
/	c.-146C>T	Promoter region	76	49.4	LP
/	c.-138_139delinsTT	Promoter region	11	7.1	LP
/	c.-124_125delinsTT	Promoter region	1	0.6	LP
TOT			154	100
NRAS		Exon	Cases Mutated	%	ACMG
Q61K	c.181C>A	3	24	31.6	P
Q61R	c.182A>G	3	38	50	P
Q61H	c.183A>C	3	2	2.7	P
Q61L	c.181_182del	3	4	5.3	P
G60E	c.179G>A	3	1	1.3	P
G12D	c.35G>A	2	2	2.7	P
G12S	c.34G>A	2	1	1.3	P
G13R	c.37G>C	2	1	1.3	P
G13S	c.37G>A	2	1	1.3	P
G13V	c.38G>T	2	1	1.3	P
Q22K	c.64C>A	2	1	1.3	LP
TOT			76	100
HRAS		Exon	Cases Mutated	%	ACMG
Q61R	c.182A>G	3	1	33.3	P
Q61L	c.182A>T	3	1	33.3	P
G13R	c.37G>C	2	1	33.3	P
TOT			3	100
IDH1		Exon	Cases Mutated	%	ACMG
R132C	c.394C>T	4	7	100	P
TOT			7	100
CTNNB1		Exon	Cases Mutated	%
D32G	c.95A>G	3	1	16.7	LP
S33F	c.98C>T	3	1	16.7	LP
S33P	c.97T>C	3	1	16.7	P
G34R	c.100G>C	3	1	16.7	P
T42del	c.124_126del	3	1	16.7	LP
S45P	c.133T>C	3	1	16.7	LP
TOT			6	100
TP53		Exon	Cases Mutated	%	ACMG
P82A	c.244C>G	4	1	3.6	VUS
C135F	c.404G>T	5	1	3.6	LP
C135Ter	c.405C>A	5	1	3.6	P
R156P	c.467G>C	5	1	3.6	LP
P177L	c.530C>T	5	1	3.6	LP
H179Y	c.534_535del	5	2	7.0	P
P190S	c.568C>T	6	1	3.6	LP
I195MfsTer51	c.585_588del	6	2	7.0	P
R196Ter	c.586C>T	6	1	3.6	P
R213Ter	c.637C>T	6	2	7.0	P
Y220H	c.658T>C	6	1	3.6	P
E221Ter	c.661G>T	6	1	3.6	P
E224Ter	c.670G>T	6	1	3.6	P
N239I	c.716A>T	7	1	3.6	LP
S241C	c.722C>G	7	1	3.6	LP
S241F	c.722C>T	7	1	3.6	P
R248Q	c.743G>A	7	1	3.6	P
R248W	c.742C>T	7	2	7.0	P
D259Q	c.775_777delinsCAA	7	1	3.6	LP
R273H	c.818G>A	8	1	3.6	P
G279E	c.836G>A	8	1	3.6	LP
R282W	c.844C>T	8	1	3.6	P
E286K	c.856G>A	8	1	3.6	P
Q317Ter	c.949C>T	9	1	3.6	P
TOT			28
KIT	c.	Exon	Cases Mutated	%	ACMG
D419N	c.1255G>A	8	1	14.3	VUS
Y441F	c.1322A>T	8	1	14.3	VUS
K558E	c.1672A>G	11	1	14.3	P
Q575_L576delinsH	c.1725_1727del	11	1	14.3	LP
L576P	c.1727T>C	11	2	28.6	LP
D816E	c.2448C>G	17	1	14.3	LP
TOT			7	100
RET	c.	Exon	Cases Mutated	%	ACMG
V347L	c.1039G>T	5	1	50.0	VUS
D892N	c.2674G>A	15	1	50.0	VUS
TOT			1	100
EIF1AX		Exon	Cases Mutated	%	ACMG
G8E	c.23G>A	2	1	50.0	VUS
R14S	c.42G>C	2	1	50.0	VUS
TOT			2	100
MET		Exon	Cases Mutated	%	ACMG
S203T	c.607T>A	2	1	100	VUS
TOT			1	100
SMAD4		Exon	Cases Mutated	%	ACMG
G236E	c.707G>A	6	1	100	VUS
TOT			1	100
MED12		Exon	Cases Mutated	%	ACMG
G44S	c.130G>A	2	1	100	VUS
TOT			1	100
PDGFRA		Exon	Cases Mutated	%	ACMG
R841K	c.2522G>A	18	1	100	LP
TOT			1	100
