# Supplementary material for: Molecular Characterization of Advanced-Stage Melanomas in Clinical Practice Using a Laboratory-Developed Next-Generation Sequencing Panel
Source: Diagnostics (Basel). 2024 Apr 11;14(8):800. doi: 10.3390/diagnostics14080800 (PMC11048853; doi:10.3390/diagnostics14080800)
Supplement: Supplementary file 1 [file diagnostics-14-00800-s001.zip › Supplementary Table S2.xlsx]

## Sheet: Foglio1
Concomitant mutations	TOTAL	%
BRAF^-NR-TERT-TP53	2	1.4
BRAF-IDH1	1	0.7
BRAF-KIT-TERT	1	0.7
BRAF^-NRAS-TERT	1	0.7
BRAF-TERT	56	40.3
BRAF-TERT-CTNNB1	2	1.4
BRAF-TERT-EIF1AX	1	0.7
BRAF-TERT-IDH1	3	2.2
BRAF-TERT-TP53	5	3.6
BRAF-TERT-MED12	1	0.7
BRAF-TP53	6	4.3
HRAS-TERT	1	0.7
IDH1-TERT	1	0.7
KIT-TERT	1	0.7
NRAS-EIF1AX	1	0.7
NRAS-TERT	38	27.3
NRAS-TERT-CTNNB1	4	2.9
NRAS-TERT-IDH1	2	1.4
NRAS-TERT-TP53	5	3.6
NRAS-TERT-PDGFRA	1	0.7
TP53-RET	4	2.9
TP53-TERT	1	0.7
TP53-TERT-GNAS	1	0.7
TOT	139	100
^BRAF class III variant
